# Supplementary material for: The Role of SOX9 in IGF-II-Mediated Pulmonary Fibrosis
Source: Int J Mol Sci. 2023 Jul 8;24(14):11234. doi: 10.3390/ijms241411234 (PMC10378869; doi:10.3390/ijms241411234)
Supplement: Supplementary file 1 [file ijms-24-11234-s001.zip]

Archive with 1 entries (1 files):
- ijms-2330099-supplementary.pdf
